# Supplementary material for: Web-browser encryption of personal health information
Source: BMC Med Inform Decis Mak. 2011 Nov 10;11:70. doi: 10.1186/1472-6947-11-70 (PMC3276430; doi:10.1186/1472-6947-11-70)
Supplement: Additional file 1 — The web site. The sample website, including the JavaScript libraries, as a. zip file. [file 1472-6947-11-70-S1.ZIP]

Archive with 7 entries (6 files):
- encryption_site/
- encryption_site/aes.js
- encryption_site/._aes.js
- encryption_site/index.html
- encryption_site/._index.html
- encryption_site/jquery-1.4.2.min.js
- encryption_site/sha256.js
