# Supplementary material for: Web-browser encryption of personal health information
Source: BMC Med Inform Decis Mak. 2011 Nov 10;11:70. doi: 10.1186/1472-6947-11-70 (PMC3276430; doi:10.1186/1472-6947-11-70)
Supplement: Additional file 1 — The web site. The sample website, including the JavaScript libraries, as a. zip file. [file 1472-6947-11-70-S1.ZIP › encryption_site/sha256.js]

/* A JavaScript implementation of the Secure Hash Algorithm, SHA-256
 * Version 0.3 Copyright Angel Marin 2003-2004 - http://anmar.eu.org/
 * Distributed under the BSD License
 * Some bits taken from Paul Johnston's SHA-1 implementation
 */

/**
 * 2008 May 07, Modified by Ricky Morse to create a name space,
 * also, added in Utf8Encode function from http://www.webtoolkit.info/javascript-sha256.html
 */

var SHA256 = {
    chrsz   : 8,  /* bits per input character. 8 - ASCII; 16 - Unicode  */
    hexcase : 0,  /* hex output format. 0 - lowercase; 1 - uppercase */
    safe_add : function (x, y) {
        var lsw = (x & 0xFFFF) + (y & 0xFFFF);
        var msw = (x >> 16) + (y >> 16) + (lsw >> 16);
        return (msw << 16) | (lsw & 0xFFFF);
    },
    S : function (X, n) { return ( X >>> n ) | (X << (32 - n)); },
    R : function (X, n) { return ( X >>> n ); },
    Ch : function (x, y, z) { return ((x & y) ^ ((~x) & z)); },
    Maj : function (x, y, z) { return ((x & y) ^ (x & z) ^ (y & z)); },
    Sigma0256 : function (x) { return (SHA256.S(x, 2) ^ SHA256.S(x, 13) ^ SHA256.S(x, 22)); },
    Sigma1256 : function (x) { return (SHA256.S(x, 6) ^ SHA256.S(x, 11) ^ SHA256.S(x, 25)); },
    Gamma0256 : function (x) { return (SHA256.S(x, 7) ^ SHA256.S(x, 18) ^ SHA256.R(x, 3)); },
    Gamma1256 : function (x) { return (SHA256.S(x, 17) ^ SHA256.S(x, 19) ^ SHA256.R(x, 10)); },
    core_sha256 : function  (m, l) {
        var K = new Array(0x428A2F98,0x71374491,0xB5C0FBCF,0xE9B5DBA5,0x3956C25B,0x59F111F1,0x923F82A4,0xAB1C5ED5,0xD807AA98,0x12835B01,0x243185BE,0x550C7DC3,0x72BE5D74,0x80DEB1FE,0x9BDC06A7,0xC19BF174,0xE49B69C1,0xEFBE4786,0xFC19DC6,0x240CA1CC,0x2DE92C6F,0x4A7484AA,0x5CB0A9DC,0x76F988DA,0x983E5152,0xA831C66D,0xB00327C8,0xBF597FC7,0xC6E00BF3,0xD5A79147,0x6CA6351,0x14292967,0x27B70A85,0x2E1B2138,0x4D2C6DFC,0x53380D13,0x650A7354,0x766A0ABB,0x81C2C92E,0x92722C85,0xA2BFE8A1,0xA81A664B,0xC24B8B70,0xC76C51A3,0xD192E819,0xD6990624,0xF40E3585,0x106AA070,0x19A4C116,0x1E376C08,0x2748774C,0x34B0BCB5,0x391C0CB3,0x4ED8AA4A,0x5B9CCA4F,0x682E6FF3,0x748F82EE,0x78A5636F,0x84C87814,0x8CC70208,0x90BEFFFA,0xA4506CEB,0xBEF9A3F7,0xC67178F2);
        var HASH = new Array(0x6A09E667, 0xBB67AE85, 0x3C6EF372, 0xA54FF53A, 0x510E527F, 0x9B05688C, 0x1F83D9AB, 0x5BE0CD19);
        var W = new Array(64);
        var a, b, c, d, e, f, g, h, i, j;
        var T1, T2;
        /* append padding */
        m[l >> 5] |= 0x80 << (24 - l % 32);
        m[((l + 64 >> 9) << 4) + 15] = l;
        for ( var i = 0; i<m.length; i+=16 ) {
            a = HASH[0]; b = HASH[1]; c = HASH[2]; d = HASH[3]; e = HASH[4]; f = HASH[5]; g = HASH[6]; h = HASH[7];
            for ( var j = 0; j<64; j++) {
                if (j < 16) W[j] = m[j + i];
                else W[j] = SHA256.safe_add(SHA256.safe_add(SHA256.safe_add(SHA256.Gamma1256(W[j - 2]), W[j - 7]), SHA256.Gamma0256(W[j - 15])), W[j - 16]);
                T1 = SHA256.safe_add(SHA256.safe_add(SHA256.safe_add(SHA256.safe_add(h, SHA256.Sigma1256(e)), SHA256.Ch(e, f, g)), K[j]), W[j]);
                T2 = SHA256.safe_add(SHA256.Sigma0256(a), SHA256.Maj(a, b, c));
                h = g; g = f; f = e; e = SHA256.safe_add(d, T1); d = c; c = b; b = a; a = SHA256.safe_add(T1, T2);
            }
            HASH[0] = SHA256.safe_add(a, HASH[0]); HASH[1] = SHA256.safe_add(b, HASH[1]); HASH[2] = SHA256.safe_add(c, HASH[2]); HASH[3] = SHA256.safe_add(d, HASH[3]); HASH[4] = SHA256.safe_add(e, HASH[4]); HASH[5] = SHA256.safe_add(f, HASH[5]); HASH[6] = SHA256.safe_add(g, HASH[6]); HASH[7] = SHA256.safe_add(h, HASH[7]);
        }
        return HASH;
    },
    str2binb : function (str) {
        var bin = Array();
        var mask = (1 << SHA256.chrsz) - 1;
        for(var i = 0; i < str.length * SHA256.chrsz; i += SHA256.chrsz)
            bin[i>>5] |= (str.charCodeAt(i / SHA256.chrsz) & mask) << (24 - i%32);
        return bin;
    },
    binb2hex : function (binarray) {
        var hex_tab = SHA256.hexcase ? "0123456789ABCDEF" : "0123456789abcdef";
        var str = "";
        for (var i = 0; i < binarray.length * 4; i++) {
            str += hex_tab.charAt((binarray[i>>2] >> ((3 - i%4)*8+4)) & 0xF) + hex_tab.charAt((binarray[i>>2] >> ((3 - i%4)*8  )) & 0xF);
        }
        return str;
    },
    Utf8Encode : function (string) {
        string = string.replace(/\r\n/g,"\n");
        var utftext = "";

        for (var n = 0; n < string.length; n++) {

            var c = string.charCodeAt(n);

            if (c < 128) {
                utftext += String.fromCharCode(c);
            }
            else if((c > 127) && (c < 2048)) {
                utftext += String.fromCharCode((c >> 6) | 192);
                utftext += String.fromCharCode((c & 63) | 128);
            }
            else {
                utftext += String.fromCharCode((c >> 12) | 224);
                utftext += String.fromCharCode(((c >> 6) & 63) | 128);
                utftext += String.fromCharCode((c & 63) | 128);
            }

        }

        return utftext;
    },
    hex_sha256 : function (s) {
        s = SHA256.Utf8Encode(s);
        return SHA256.binb2hex(SHA256.core_sha256(SHA256.str2binb(s),s.length * SHA256.chrsz));
    }
}
